# Supplementary material for: Neural Reward Processing in Digital Addiction: A Dynamical Systems Theory of Reward Instability
Source: Brain Sci. 2026 May 29;16(6):584. doi: 10.3390/brainsci16060584 (PMC13296752; doi:10.3390/brainsci16060584)
Supplement: Supplementary file 1 [file brainsci-16-00584-s001.zip]

Archive with 1 entries (1 files):
- brainsci-4308346-supplementary.pdf
